# Supplementary material for: Abundance estimation for line transect sampling: A comparison of distance sampling and spatial capture-recapture models
Source: PLoS One. 2021 May 28;16(5):e0252231. doi: 10.1371/journal.pone.0252231 (PMC8162584; doi:10.1371/journal.pone.0252231)
Supplement: S3 Appendix — (ZIP) [file pone.0252231.s003.zip]

Archive with 8 entries (8 files):
- Appendix 3/Analyze_linear_density_detection_histories.R
- Appendix 3/Analyze_right_whale_detection_histories.R
- Appendix 3/Analyze_RW_detection_histories.R
- Appendix 3/Analyze_uniform_density_detection_histories.R
- Appendix 3/RW_DS_Data_JanB2010.RData
- Appendix 3/RW_SCR_Data_JanB2010.RData
- Appendix 3/Simulate_linear_density_detection_histories.R
- Appendix 3/Simulate_uniform_density_detection_histories.R
