# Supplementary material for: Abundance estimation for line transect sampling: A comparison of distance sampling and spatial capture-recapture models
Source: PLoS One. 2021 May 28;16(5):e0252231. doi: 10.1371/journal.pone.0252231 (PMC8162584; doi:10.1371/journal.pone.0252231)
Supplement: S3 Appendix — (ZIP) [file pone.0252231.s003.zip › Appendix 3/Analyze_linear_density_detection_histories.R]

##################################################################
## Nimble analysis of data simulated under linear density model ##
##################################################################

library(nimble)
library(asbio)

################
## Model code ##
################

SCR.Mod <- nimbleCode({
  
  p0 ~ dunif(0,1)    # detection probability at distance = 0
  sigma ~ dunif(0, 3) #effect of distance on detection
  alpha1 <- 1/(2*(sigma^2))
  
  move.alpha ~ dunif(0,1) #movement
  
  beta0 ~ dnorm(0, 0.0001) #density, intercept
  beta1 ~ dnorm(0, 0.0001) #density, slope
  
  mu[1:nPixels] <- exp(beta0 + beta1*habitat[1:nPixels])*pixelArea[1:nPixels] #expected N in each pixel  
  pi[1:nPixels] <- mu[1:nPixels] / sum(mu[1:nPixels]) #probability that an activity center is in given pixel
  EN <- sum(mu[1:nPixels]) # expected total number of individuals in state-space
  psi <- EN / M # Prob individual is member of population
  
  for(i in 1:M) {
    z[i] ~ dbern(psi)
    s[i] ~ dcat(pi[1:nPixels])  # activity center for individual i
    
    # space (pixel use) based on distance from activity center and habitat covariates
    pix.pi[i,1:nPixels] <- PixelUse(distMat=distMat[1:nPixels,1:nPixels], S=s[i], m.alpha=move.alpha, B1=beta1, habitat=habitat[1:nPixels])	
    for(k in 1:K){
      UPix[i,k] ~ dcat(pix.pi[i,1:nPixels])     #pixel
      UxInPix[i,k] ~ dunif(-(side/2), (side/2))	# location within pixel
      UyInPix[i,k] ~ dunif(-(side/2), (side/2))
      Ux[i,k] <- Sx[UPix[i,k]] + UxInPix[i,k]	# actual location
      Uy[i,k] <- Sy[UPix[i,k]] + UyInPix[i,k]
      #min_d[i,k] <- PerpendicularDistance(Ux = Ux[i,k], Uy = Uy[i,k], TL_data = lines.arr[,,k])	#closest survey line that occasion
      p[i,k] <- PerpendicularDistance(z = z[i], alpha1 = alpha1, p0 = p0, Ux = Ux[i,k], Uy = Uy[i,k], TL_data = lines.arr[,,k])	#z[i] * p0 * exp(-alpha1*min_d[i,k]*min_d[i,k])
      y[i,k] ~ dbern(p[i,k])
    } #k
  } #i
  
  N<-sum(z[1:M])
})


dist.Mod.Infrmd <- nimbleCode({
  
  psi.inside <- sum(lambda.in[1:nSitesIn])/M.inside                 # probability of population membership
  psi.outside <- AreaRatio * sum(lambda.out[1:nSitesOut])/M.outside 	# AreaRatio is 2*semicircle area divided by line segment * 2*truncation distance area
  sigma ~ dunif(0,3)                                                # detection scale
  
  p0 ~ dbeta(50.4,12.6)   #informed beta distribution for detection probability at distance = 0
  
  beta0 ~ dnorm(0, 0.0001)  # intercept of density
  beta1 ~ dnorm(0, 0.0001)  # slope of density/covariate
  
  for(i in 1:M.inside){
    x.inside[i] ~ dunif(0,2)          # sample distance from transect
    z.inside[i] ~ dbern(psi.inside)   # sample population membership
    p.inside[i] <- p0 * exp(-x.inside[i]*x.inside[i]/(2*sigma*sigma)) # calculate detection probabililty
    mu.inside[i] <- z.inside[i] * p.inside[i]   # calculate detection probability times membership
    y.inside[i] ~ dbern(mu.inside[i])           # sample detection history
    site.inside[i] ~ dcat(site.probs.in[1:nSitesIn])  # sample pixel location
  }
  
  for(i in 1:M.outside){
    x.outside[i] ~ dTriangle(0,2)
    z.outside[i] ~ dbern(psi.outside)
    p.outside[i] <- p0 * exp(-x.outside[i]*x.outside[i]/(2*sigma*sigma))
    mu.outside[i] <- z.outside[i] * p.outside[i]
    y.outside[i] ~ dbern(mu.outside[i])
    site.outside[i] ~ dcat(site.probs.out[1:nSitesOut])
  }
  
  for(s in 1:nSitesIn){
    N.in[s] ~ dpois(lambda.in[s])                               # expected abundance in each pixle
    lambda.in[s] <- exp(beta0 + beta1 * habitat.in[s]) * 16     # abundance intensity; 16 = Area/nPixels; lambda is equivalent to mu in the simulation code
    site.probs.in[s] <- lambda.in[s]/sum(lambda.in[1:nSitesIn]) # probability of inidividual being located in each pixel
  }
  
  for(s in 1:nSitesOut){
    N.out[s] ~ dpois(lambda.out[s])
    lambda.out[s] <- exp(beta0 + beta1 * habitat.out[s]) * 16
    site.probs.out[s] <- lambda.out[s]/sum(lambda.out[1:nSitesOut])
  }
  
  for(s in 1:nSitesUnsampled){
    N.Unsampled[s] ~ dpois(lambda.unsampled[s])
    lambda.unsampled[s] <- exp(beta0 + beta1 * habitat.unsampled[s]) * 16	
  }
  
  N <- sum(z.inside[1:M.inside]) + sum(z.outside[1:M.outside])  # realized abundance estimate within sampled region
  Abundance <- (sum(N.in[1:nSitesIn]) + sum(N.out[1:nSitesOut]) + sum(N.Unsampled[1:nSitesUnsampled]))/K    # expected abundance across entire state space
})


dist.Mod.Fxd <- nimbleCode({
  
  psi.inside <- sum(lambda.in[1:nSitesIn])/M.inside
  psi.outside <- AreaRatio * sum(lambda.out[1:nSitesOut])/M.outside 	
  sigma ~ dunif(0,3)
  
  # same as the above .Infrmd model expcet p0 is fixed
  p0 <- 0.8
  
  beta0 ~ dnorm(0, 0.0001)
  beta1 ~ dnorm(0, 0.0001)
  
  for(i in 1:M.inside){
    x.inside[i] ~ dunif(0,2)
    z.inside[i] ~ dbern(psi.inside)
    p.inside[i] <- p0 * exp(-x.inside[i]*x.inside[i]/(2*sigma*sigma))
    mu.inside[i] <- z.inside[i] * p.inside[i]
    y.inside[i] ~ dbern(mu.inside[i])
    site.inside[i] ~ dcat(site.probs.in[1:nSitesIn])
  }
  
  for(i in 1:M.outside){
    x.outside[i] ~ dTriangle(0,2)
    z.outside[i] ~ dbern(psi.outside)
    p.outside[i] <- p0 * exp(-x.outside[i]*x.outside[i]/(2*sigma*sigma))
    mu.outside[i] <- z.outside[i] * p.outside[i]
    y.outside[i] ~ dbern(mu.outside[i])
    site.outside[i] ~ dcat(site.probs.out[1:nSitesOut])
  }
  
  for(s in 1:nSitesIn){
    N.in[s] ~ dpois(lambda.in[s])
    lambda.in[s] <- exp(beta0 + beta1 * habitat.in[s]) * 16     
    site.probs.in[s] <- lambda.in[s]/sum(lambda.in[1:nSitesIn])
  }
  
  for(s in 1:nSitesOut){
    N.out[s] ~ dpois(lambda.out[s])
    lambda.out[s] <- exp(beta0 + beta1 * habitat.out[s]) * 16
    site.probs.out[s] <- lambda.out[s]/sum(lambda.out[1:nSitesOut])
  }
  
  for(s in 1:nSitesUnsampled){
    N.Unsampled[s] ~ dpois(lambda.unsampled[s])
    lambda.unsampled[s] <- exp(beta0 + beta1 * habitat.unsampled[s]) * 16	
  }
  
  N <- sum(z.inside[1:M.inside]) + sum(z.outside[1:M.outside])
  Abundance <- (sum(N.in[1:nSitesIn]) + sum(N.out[1:nSitesOut]) + sum(N.Unsampled[1:nSitesUnsampled]))/K
})


########################
### Nimble functions ###
########################

# Create Nimble function to calculate probability of pixel use (movement outcomes)
PixelUse <- nimbleFunction(
  run = function(distMat = double(2),	           # matrix of distance between pixels
                 S = double(0),                  # pixel index of activity center
                 m.alpha = double(0),            # movement scale
                 B1 = double(0), habitat = double(1)
  ){
    pix.dist <- distMat[S,]
    pix.mu <- exp((-m.alpha * pix.dist^2) + B1 * habitat)
    pix.pi <- pix.mu/sum(pix.mu) #standardize to sum to 1
    
    returnType(double(1))
    return(pix.pi)
  })

# Create Nimble function to calculate distance to each line
PerpendicularDistance <- nimbleFunction(
  run = function(z = double(0), alpha1 = double(0), p0 = double(0),
                 Ux = double(0), 	# X coordinate of U location
                 Uy = double(0),	# Y coordinate of U location
                 TL_data = double(2))	# matrix holding trackline data; columns: x-start, x-end, y-start, y-end, slope, intercept 
  {
    numLines <- dim(TL_data)[1]
    dist <- numeric(numLines, init = FALSE)
    
    # find coordinates of closest point on each line 
    # closest point on each line exists where a line traveling through u and perpendicular with the transect intersects the transect line or its continuation beyond its endpoints
    XonLine <- (Ux + (TL_data[,5] * Uy) - (TL_data[,5] * TL_data[,6])) / (TL_data[,5]^2 + 1)
    YonLine <- TL_data[,5] * XonLine + TL_data[,6]
    
    # caclulate the distance between the U location and the closest point on each survey line
    # if closest point occurs on the transect line, calculate distance to that point
    # else calculate the distance to the line's closest endpoint
    for(i in 1:numLines){
      if( (XonLine[i] >= TL_data[i,1] & XonLine[i] <= TL_data[i,2]) | (XonLine[i] <= TL_data[i,1] & XonLine[i] >= TL_data[i,2]) ){
        dist[i] <- sqrt((XonLine[i] - Ux)^2 + (YonLine[i] - Uy)^2)
      } else{
        dist[i] <- min(c(sqrt((TL_data[i,1] - Ux)^2 + (TL_data[i,3] - Uy)^2), sqrt((TL_data[i,2] - Ux)^2 + (TL_data[i,4] - Uy)^2)))
      }
    }
    
    # find the minimum of the distances
    minDist <- min(dist)
    
    # detection probability according to a half normal detection model
    p <- z * p0 * exp(-alpha1 * minDist * minDist)
    returnType(double(0))
    return(p)
  })


### Custom triangular distribution for endpoint detections ###
dTriangle <- nimbleFunction(
  run = function(x = double(0), min = double(0), max = double(0), log = integer(0)){
    
    slope = 2 * (max - min)
    intercept = min - (slope * min)
    
    if(x >= min & x <= max){
      logProb = log(intercept + slope * x)
    } else{
      logProb = log(0)
    }
    
    returnType(double(0))
    if(log){
      return(logProb)
    } else{
      return(exp(logProb))
    }
  })

rTriangle <- nimbleFunction(
  run = function(n = integer(0), min = double(0), max = double(0)){
    
    if(n != 1){
      print("rTriangle only allows n = 1; using n = 1")
    }
    dev = runif(1,0,1)
    
    slope = 2 * (max - min)
    intercept = min - (slope * min)
    
    # transform uniform(0,1) random number to random triangular number from triangular cdf
    rn = (-intercept + sqrt(intercept^2 + 2*slope*dev))/slope
    
    returnType(double(0))
    return(rn)
  })


##############################
## Initial Values Functions ##
##############################
initsSCR <- function(data, constants){
  sigma = runif(1, 0.05, 1)		
  move.alpha = runif(1, 0.001, 0.98)	
  z = rep(1,constants$M)
  p0 = runif(1,0.2,0.95)
  
  b0 = runif(1, -8, -3) 	
  b1 = runif(1, 0, 1.5) 	
  
  nind = length(which(rowSums(data$y) > 0))
  
  while(sum(exp(b0 + b1*data$habitat) * data$pixelArea) > constants$M | sum(exp(b0 + b1*data$habitat) * data$pixelArea) < nind){
    # if expected abundance is greater than data augmented number of individuals or less than the number of observed individuals, resimulate initial values
    b0 = runif(1, -8, -3)
    b1 = runif(1, 0, 1.5)
  }
  
  mu = exp(b0 + data$habitat * b1) * data$pixelArea
  pix.pi = mu/sum(mu)
  si = numeric(constants$M)
  
  for(i in 1:constants$M){
    if(sum(data$y[i,]) > 0){
      meanX <-mean(data$Sx[data$UPix[i,]], na.rm=T)  
      meanY <-mean(data$Sy[data$UPix[i,]], na.rm=T)
      index <- which(sqrt((data$Sx-meanX)^2+(data$Sy-meanY)^2)==min(sqrt((data$Sx-meanX)^2+(data$Sy-meanY)^2)))	#which SS pixel is closest to mean?
      if(length(index)>1){		# if two pixels are equally close, randomly pick one
        index <- index[sample(1:length(index),1)]
      }
    } else{
      index = which(rmultinom(1,1,pix.pi) == 1)
    }
    si[i] = index
  }
  
  # initial pixel containing locations each occasion
  UPix.st <- matrix(NA, constants$M, constants$K) # initial values when not detected
  UxInPix.st <- matrix(NA, constants$M, constants$K)
  UyInPix.st <- matrix(NA, constants$M, constants$K)
  for(i in 1:constants$M){
    for(k in 1:constants$K){
      # if detected, initial values stay as NA 
      if(data$y[i,k]==0){		# if not detected
        UPix.st[i,k] <- si[i] #use pixel of activity center
        UxInPix.st[i,k] <- 0
        UyInPix.st[i,k] <- 0
      }
    }
  }
  
  return(list(p0 = p0, sigma=sigma, move.alpha=move.alpha, z=z, beta0=b0, beta1=b1, s=si, UPix=UPix.st, UxInPix=UxInPix.st, UyInPix=UyInPix.st))
}

initsDist = function(distData, distConstants){              
  
  M.inside = distConstants$M.inside
  M.outside = distConstants$M.outside
  nSitesIn = distConstants$nSitesIn
  nSitesOut = distConstants$nSitesOut
  nSitesUnsampled = distConstants$nSitesUnsampled
  K = distConstants$K
  
  beta0 = runif(1, -8, -3)  #rnorm(1,-5,3)		# rnorm(1,0,5)
  beta1 = runif(1, 0, 1.5)  #rnorm(1,0.9,0.5)	# rnorm(1,0,5)
  sigma = runif(1,0.1,1)                 
  p0 = runif(1,0.2,0.95)
  
  z.inside = rep(1,M.inside)
  z.outside = rep(1,M.outside)                                        
  
  x.inside = numeric(M.inside)
  site.inside = numeric(M.inside)
  for (i in 1:M.inside){
    if(!is.na(distData$x.inside[i])){       
      x.inside[i] = NA
      site.inside[i] = NA
    } else {
      x.inside[i] = runif(1,0,2)
      site.inside[i] = which(rmultinom(1,1,rep(1,nSitesIn)) == 1)
    }
  }
  
  x.outside = numeric(M.outside)
  site.outside = numeric(M.outside)
  for (i in 1:M.outside){
    if(!is.na(distData$x.outside[i])){       
      x.outside[i] = NA
      site.outside[i] = NA
    } else {
      x.outside[i] = runif(1,0,2)
      site.outside[i] = which(rmultinom(1,1,rep(1,nSitesOut)) == 1)
    }
  }
  
  N.in = numeric(nSitesIn)
  for(i in 1:nSitesIn){
    N.in[i] = rpois(1,exp(beta0 + beta1 * distData$habitat.in[i]))
  }
  
  N.out = numeric(nSitesOut)
  for(i in 1:nSitesOut){
    N.out[i] = rpois(1,exp(beta0 + beta1 * distData$habitat.out[i]))
  }
  
  N.Unsampled = numeric(nSitesUnsampled)
  for(i in 1:nSitesUnsampled){
    N.Unsampled[i] = rpois(1,exp(beta0 + beta1 * distData$habitat.unsampled[i]))
  }
  
  return(list(p0 = p0, sigma = sigma, z.inside = z.inside, z.outside = z.outside, x.inside = x.inside, x.outside = x.outside,
              site.inside = site.inside, site.outside = site.outside, N.in = N.in, N.out = N.out, N.Unsampled = N.Unsampled,
              beta0 = beta0, beta1 = beta1))
}


sims = 100

data = simData(K = 10, lsigma = log(4), p0 = 0.8, alpha1 = 9/8) # 12 occasions, sigma.move = 4, p0 = 0.8, sigma.detection = 2/3

# true/simulating values
sim.vals = data.frame(Params = c("Abundance", "N", "beta0", "beta1", "move.alpha", "p0", "sigma"), Vals = c(100, 100, -4.459, 0.895, 1/4^2, 0.8, 2/3))

paramsDist = c("p0", "beta0", "beta1", "sigma", "Abundance") 

DS = nimbleModel(code=dist.Mod.Fxd, name="DS", constants=data$distConstants, data=data$distData, inits = initsDist(data$distData, data$distConstants))
DSConfig = configureMCMC(DS, monitors=paramsDist)
DSMCMC = buildMCMC(DSConfig)
CmodelDS = compileNimble(DS)
DSCompile = compileNimble(DSMCMC, project = DS)

n.iter = 25000
n.chains = 3

t1 = Sys.time()
DSCompile$run(n.iter)
out = as.matrix(DSCompile$mvSamples)
distOut = array(dim = c(dim(out), n.chains))
distOut[,,1] = out
for(i in 2:n.chains){
  CmodelDS$setInits(initsDist(data$distData, data$distConstants))
  DSCompile$run(n.iter, reset=TRUE)
  out = as.matrix(DSCompile$mvSamples)
  distOut[,,i] = out
}
t2 = Sys.time()
t2 - t1


# Summarize results
smmry = matrix(nrow = dim(distOut)[2], ncol = 7)
colnames(smmry) = c("Mean", "Median", "Prcntl.025", "Prcntl.975", "Rhat", "PostMSE", "PostBias")
rownames(smmry) = colnames(out)
burnin = 5000
r = (burnin+1):n.iter
while(burnin <= 15000){
  for(param in sim.vals$Params){ #for each parameter
    j = which(colnames(out) == param)
    if(length(j)>0){
      smmry[j,1] = mean(distOut[r,j,])
      smmry[j,2] = quantile(distOut[r,j,], 0.5)
      smmry[j,3] = quantile(distOut[r,j,], 0.025)
      smmry[j,4] = quantile(distOut[r,j,], 0.975)
      smmry[j,5] = R.hat(distOut[r,j,], 0)
      smmry[j,6] = mean((distOut[r,j,] - sim.vals[sim.vals$Params == param,]$Vals)^2)
      smmry[j,7] = mean((distOut[r,j,] - sim.vals[sim.vals$Params == param,]$Vals))
    }
  }
  if(any(smmry[,"Rhat"] >= 1.1)){
    burnin = burnin + 5000
    r = (burnin + 1):n.iter
  } else{
    break
  }
}


DS.Inf = nimbleModel(code=dist.Mod.Infrmd, name="DS.Inf", constants=data$distConstants, data=data$distData, inits = initsDist(data$distData, data$distConstants))
DS.Inf.Config = configureMCMC(DS.Inf, monitors=paramsDist)
DS.Inf.MCMC = buildMCMC(DS.Inf.Config)
CmodelDS.Inf = compileNimble(DS.Inf)
DS.Inf.Compile = compileNimble(DS.Inf.MCMC, project = DS.Inf)

t1 = Sys.time()
DS.Inf.Compile$run(n.iter)
out = as.matrix(DS.Inf.Compile$mvSamples)
distOut = array(dim = c(dim(out), n.chains))
distOut[,,1] = out
for(i in 2:n.chains){
  CmodelDS.Inf$setInits(initsDist(data$distData, data$distConstants))
  DS.Inf.Compile$run(n.iter, reset=TRUE)
  out = as.matrix(DS.Inf.Compile$mvSamples)
  distOut[,,i] = out
}
t2 = Sys.time()
t2 - t1


# Summarize results
smmry = matrix(nrow = dim(distOut)[2], ncol = 7)
colnames(smmry) = c("Mean", "Median", "Prcntl.025", "Prcntl.975", "Rhat", "PostMSE", "PostBias")
rownames(smmry) = colnames(out)
burnin = 5000
r = (burnin+1):n.iter
while(burnin <= 15000){
  for(param in sim.vals$Params){ #for each parameter
    j = which(colnames(out) == param)
    if(length(j)>0){
      smmry[j,1] = mean(distOut[r,j,])
      smmry[j,2] = quantile(distOut[r,j,], 0.5)
      smmry[j,3] = quantile(distOut[r,j,], 0.025)
      smmry[j,4] = quantile(distOut[r,j,], 0.975)
      smmry[j,5] = R.hat(distOut[r,j,], 0)
      smmry[j,6] = mean((distOut[r,j,] - sim.vals[sim.vals$Params == param,]$Vals)^2)
      smmry[j,7] = mean((distOut[r,j,] - sim.vals[sim.vals$Params == param,]$Vals))
    }
  }
  if(any(smmry[,"Rhat"] >= 1.1)){
    burnin = burnin + 5000
    r = (burnin + 1):n.iter
  } else{
    break
  }
}


paramsSCR = c("beta0", "beta1", "sigma", "p0", "move.alpha", "N")

LS = nimbleModel(code=SCR.Mod, name="LS", constants=data$scrConstants, data=data$scrData, inits = initsSCR(data=data$scrData, constants=data$scrConstants))
LSConfig = configureMCMC(LS, monitors=paramsSCR)
LSMCMC = buildMCMC(LSConfig)
CmodelLS = compileNimble(LS)
LSCompile = compileNimble(LSMCMC, project = LS)

t1 = Sys.time()
LSCompile$run(n.iter)
out = as.matrix(LSCompile$mvSamples)
scrOut = array(dim = c(dim(out), n.chains))
scrOut[,,1] = out
for(i in 2:n.chains){
  CmodelLS$setInits(initsSCR(data$scrData, data$scrConstants))
  LSCompile$run(n.iter, reset=TRUE)
  out = as.matrix(LSCompile$mvSamples)
  scrOut[,,i] = out
}
t2 = Sys.time()
t2 - t1


# Summarize results
smmry = matrix(nrow = dim(scrOut)[2], ncol = 7)
colnames(smmry) = c("Mean", "Median", "Prcntl.025", "Prcntl.975", "Rhat", "PostMSE", "PostBias")
rownames(smmry) = colnames(out)
burnin = 5000
r = (burnin+1):n.iter
while(burnin <= 15000){
  for(param in sim.vals$Params){ #for each parameter
    j = which(colnames(out) == param)
    if(length(j)>0){
      smmry[j,1] = mean(scrOut[r,j,])
      smmry[j,2] = quantile(scrOut[r,j,], 0.5)
      smmry[j,3] = quantile(scrOut[r,j,], 0.025)
      smmry[j,4] = quantile(scrOut[r,j,], 0.975)
      smmry[j,5] = R.hat(scrOut[r,j,], 0)
      smmry[j,6] = mean((scrOut[r,j,] - sim.vals[sim.vals$Params == param,]$Vals)^2)
      smmry[j,7] = mean((scrOut[r,j,] - sim.vals[sim.vals$Params == param,]$Vals))
    }
  }
  if(any(smmry[,"Rhat"] >= 1.1)){
    burnin = burnin + 5000
    r = (burnin + 1):n.iter
  } else{
    break
  }
}
