# Supplementary material for: Abundance estimation for line transect sampling: A comparison of distance sampling and spatial capture-recapture models
Source: PLoS One. 2021 May 28;16(5):e0252231. doi: 10.1371/journal.pone.0252231 (PMC8162584; doi:10.1371/journal.pone.0252231)
Supplement: S3 Appendix — (ZIP) [file pone.0252231.s003.zip › Appendix 3/Analyze_RW_detection_histories.R]

#####################################
## Right whale SCR and DS analysis ##
#####################################

library(nimble)

##############
# model code #
##############

library(nimble)
library(asbio)

# Create Nimble function to calculate probability of pixel use (movement outcomes)
PixelUse_Depth <- nimbleFunction(
  run = function(distMat = double(2),	           # matrix of distance between pixels
                 m.alpha = double(0),            #movement coefficient
                 B1 = double(0), B2 = double(0), #habitat coefficients
                 Depth = double(1)) 	             # vector of habtiat covariate values in each pixel
  {
    nPix <- dim(distMat)[1]
    pix.pi <- matrix(nrow=nPix, ncol=nPix, init = FALSE)  #to store output
    for(i in 1:nPix){
      pix.mu <- exp((-m.alpha * (distMat[i,])^2) +  #movement outcome (U) is function of distance from starting pixel
                      B1*Depth + B2*(Depth^2))         #and habitat covariates
      pix.pi[i,] <- pix.mu/sum(pix.mu)   #standardize to sum to 1
    }
    
    returnType(double(2))
    return(pix.pi)
  })


### just SST pix use ###
PixelUse_noCovar <- nimbleFunction(
  run = function(distMat = double(2),	           # matrix of distance between pixels
                 m.alpha = double(0) )           #movement coefficient
    
  {
    nPix <- dim(distMat)[1]
    pix.pi <- matrix(nrow=nPix, ncol=nPix, init = FALSE)  #to store output
    for(i in 1:nPix){
      pix.mu <- exp((-m.alpha * (distMat[i,])^2))  #movement outcome (U) is function of distance from starting pixel
      pix.pi[i,] <- pix.mu/sum(pix.mu)   #standardize to sum to 1
    }
    
    returnType(double(2))
    return(pix.pi)
  })

# Create Nimble function to calculate distance to each line
# p[i,k] calculated inside function, to remove min_d, Ux, and Uy nodes from model
PerpendicularDistance <- nimbleFunction(
  run = function(Sx = double(0),          #x coordinate of U location pixel
                 Sy = double(0),          #y coordinate of U location pixel
                 xInPix = double(0),      #x location within pixel
                 yInPix = double(0),      #y location within pixel
                 z = double(0),           #whether guy is real
                 p_0 = double(0),          #baseline detection (at distance=0)
                 a_1 = double(0),      #effect of distance on detection
                 TL_data = double(2))	 # matrix holding trackline data; columns: x-start, x-end, y-start, y-end, slope, intercept 
  {
    Ux <- Sx + xInPix	# actual location
    Uy <- Sy + yInPix
    
    numLines <- dim(TL_data)[1]
    dist <- numeric(numLines, init = FALSE)  #to store distances to survey lines
    XonLine <- (Ux + (TL_data[,5] * Uy) - (TL_data[,5] * TL_data[,6])) / (TL_data[,5]^2 + 1)
    YonLine <- TL_data[,5] * XonLine + TL_data[,6]
    for(i in 1:numLines){
      if( (XonLine[i] >= TL_data[i,1] & XonLine[i] <= TL_data[i,2]) | (XonLine[i] <= TL_data[i,1] & XonLine[i] >= TL_data[i,2]) ){
        dist[i] <- sqrt((XonLine[i] - Ux)^2 + (YonLine[i] - Uy)^2)
      } else{
        dist[i] <- min(c(sqrt((TL_data[i,1] - Ux)^2 + (TL_data[i,3] - Uy)^2), sqrt((TL_data[i,2] - Ux)^2 + (TL_data[i,4] - Uy)^2)))
      }
    }
    minDist <- min(dist) #distance to closest line
    p <- z * p_0 * exp(-a_1 * (minDist^2)) #detection prob
    
    returnType(double(0))
    return(p)
  })


# Half-normal detection function for DS
PerpendicularDistance.DS <- nimbleFunction(
  run = function(Sx = double(0),          #x coordinate of U location pixel
                 Sy = double(0),          #y coordinate of U location pixel
                 xInPix = double(0),      #x location within pixel
                 yInPix = double(0),      #y location within pixel
                 z = double(0),           #whether guy is real
                 p_0 = double(0),          #baseline detection (at distance=0)
                 a_1 = double(0),
                 occ = double(0),
                 TL_data = double(3))	 # matrix holding trackline data; columns: x-start, x-end, y-start, y-end, slope, intercept 
  {
    Ux <- Sx + xInPix	# actual location
    Uy <- Sy + yInPix
    
    numLines <- 85
    dist <- numeric(numLines, init = FALSE)  #to store distances to survey lines
    XonLine <- (Ux + (TL_data[,5,occ] * Uy) - (TL_data[,5,occ] * TL_data[,6,occ])) / (TL_data[,5,occ]^2 + 1)
    YonLine <- TL_data[,5,occ] * XonLine + TL_data[,6,occ]
    for(i in 1:numLines){
      if( (XonLine[i] >= TL_data[i,1,occ] & XonLine[i] <= TL_data[i,2,occ]) | (XonLine[i] <= TL_data[i,1,occ] & XonLine[i] >= TL_data[i,2,occ]) ){
        dist[i] <- sqrt((XonLine[i] - Ux)^2 + (YonLine[i] - Uy)^2)
      } else{
        dist[i] <- min(c(sqrt((TL_data[i,1,occ] - Ux)^2 + (TL_data[i,3,occ] - Uy)^2), sqrt((TL_data[i,2,occ] - Ux)^2 + (TL_data[i,4,occ] - Uy)^2)))
      }
    }
    minDist <- min(dist) #distance to closest line
    p <- z * p_0 * exp(-a_1 * (minDist^2))
    
    returnType(double(0))
    return(p)
  })


### Nimble Model; just depth as covar ###
LatentState.SST.Mod <- nimbleCode({
  
  p0 ~ dbeta(1,1) #dunif(0, 1) #baseline detection
  sigma ~ dunif(0, 3) #effect of distance on detection
  alpha1 <- 1/(2*(sigma^2))
  
  move.alpha ~ dunif(0,0.5) #dunif(0,1) #movement
  
  beta0 ~ dunif(-5, 5) #density, int
  beta1 ~ dunif(-5, 5) #depth
  beta2 ~ dunif(-5, 5) #depth^2
  
  mu[1:nPixels] <- exp(beta0 + beta1*depth[1:nPixels] + beta2*(depth[1:nPixels]^2))*pixelArea[1:nPixels] #expected N in each pixel  
  pi[1:nPixels] <- mu[1:nPixels] / sum(mu[1:nPixels]) #probability that an activity center is in given pixel
  EN <- sum(mu[1:nPixels]) # expected total number of individuals in state-space
  psi <- EN / M # Prob guy is real
  
  # space (pixel) use based on distance from possible activity center and habitat covariates
  pix.pi[1:nPixels,1:nPixels] <- PixelUse_Depth(distMat=distMat[1:nPixels,1:nPixels], m.alpha=move.alpha, B1=beta1, B2=beta2, Depth=depth[1:nPixels])
  
  for(i in 1:M) {
    z[i] ~ dbern(psi)
    s[i] ~ dcat(pi[1:nPixels])  # activity center for individual i
    for(k in 1:K){
      UPix[i,k] ~ dcat(pix.pi[s[i],1:nPixels])   #pixel
      UxInPix[i,k] ~ dunif(-(side/2), (side/2))	# location within pixel
      UyInPix[i,k] ~ dunif(-(side/2), (side/2))
      #detection based on distance to closest survey line that occasion
      p[i,k] <- PerpendicularDistance(Sx=Sx[UPix[i,k]], Sy=Sy[UPix[i,k]], xInPix=UxInPix[i,k], yInPix=UyInPix[i,k], z=z[i], p_0=p0, sigma = sigma, TL_data = lines.arr[1:J[k],1:6,k])	
      y[i,k] ~ dbern(p[i,k])
    } #k
  } #i
  
  N<-sum(z[1:M])
})


### Nimble Model; no spatial covars ###
LatentState.noCovar.Mod <- nimbleCode({
  
  p0 ~ dbeta(1,1) #dunif(0, 1) #baseline detection
  sigma ~ dunif(0, 3) #effect of distance on detection
  alpha1 <- 1/(2*(sigma^2))
  hBeta ~ dunif(0, 5)
  
  move.alpha ~ dunif(0,0.5) #dunif(0,1) #movement
  
  psi ~ dunif(0,1)
  
  pi[1:nPixels] <- 1/nPixels #probability that an activity center is in given pixel
  
  # space (pixel) use based on distance from possible activity center and habitat covariates
  pix.pi[1:nPixels,1:nPixels] <- PixelUse_noCovar(distMat=distMat[1:nPixels,1:nPixels], m.alpha=move.alpha)
  
  for(i in 1:M) {
    z[i] ~ dbern(psi)
    s[i] ~ dcat(pi[1:nPixels])  # activity center for individual i
    for(k in 1:K){
      UPix[i,k] ~ dcat(pix.pi[s[i],1:nPixels])   #pixel
      UxInPix[i,k] ~ dunif(-(side/2), (side/2))	# location within pixel
      UyInPix[i,k] ~ dunif(-(side/2), (side/2))
      #detection based on distance to closest survey line that occasion
      p[i,k] <- PerpendicularDistance.Hazard(Sx=Sx[UPix[i,k]], Sy=Sy[UPix[i,k]], xInPix=UxInPix[i,k], yInPix=UyInPix[i,k], z=z[i], p_0=p0, hBeta = hBeta, sigma = sigma, TL_data = lines.arr[1:J[k],1:6,k])	
      y[i,k] ~ dbern(p[i,k])
    } #k
  } #i
  
  N<-sum(z[1:M])
})


### Nimble Model; no spatial covars ###
# distance sampling formulated spatially because survey lines are not parallel in some cases #
# therefore, sample individuals' locations across SCr state space according to uniform distribution for constant density model #
# then derive detection probability from the distance between an individual and the closest point on a transect #
DS.noCovar.Mod <- nimbleCode({
  
  p0 <- 0.6  #baseline detection
  sigma ~ dunif(0, 3) #effect of distance on detection
  alpha1 <- 1/(2*(sigma^2))


  psi ~ dunif(0,1)
  
  pi[1:nPixels] <- 1/nPixels #probability that an activity center is in given pixel
  occProb[1:K] <- 1/K
  
  for(i in 1:M) {
    z[i] ~ dbern(psi)
    s[i] ~ dcat(pi[1:nPixels])  # pixel location for individual i
    occ[i] ~ dcat(occProb[1:K])
    UxInPix[i] ~ dunif(-(side/2), (side/2))	# location within pixel
    UyInPix[i] ~ dunif(-(side/2), (side/2)) 
    p[i] <- PerpendicularDistance.DS(Sx=Sx[s[i]], Sy=Sy[s[i]], xInPix=UxInPix[i], yInPix=UyInPix[i], z=z[i], p_0=p0, a_1 = alpha1, occ = occ[i], TL_data = lines.arr[1:85,1:6,1:K])
    y[i] ~ dbern(p[i])
  } #i
  
  N<-sum(z[1:M])
})


# depth model: depth + depth^2
DS.Depth.Mod <- nimbleCode({
  
  p0 <- 0.6  #baseline detection
  sigma ~ dunif(0, 3) #effect of distance on detection
  alpha1 <- 1/(2*(sigma^2))
  
  beta0 ~ dunif(-5, 5) #density, int
  beta1 ~ dunif(-5, 5) #depth
  beta2 ~ dunif(-5, 5) #depth^2
  
  mu[1:nPixels] <- exp(beta0 + beta1*depth[1:nPixels] + beta2*(depth[1:nPixels]^2))*pixelArea[1:nPixels] #expected N in each pixel over K occasions 
  pi[1:nPixels] <- mu[1:nPixels] / sum(mu[1:nPixels]) #probability that an activity center is in given pixel
  EN <- K * sum(mu[1:nPixels]) # expected total number of individuals in state-space
  psi <- EN / M # Prob guy is real
  
  occProb[1:K] <- 1/K
  
  for(i in 1:M) {
    z[i] ~ dbern(psi)
    s[i] ~ dcat(pi[1:nPixels])  # pixel location for individual i
    occ[i] ~ dcat(occProb[1:K])
    UxInPix[i] ~ dunif(-(side/2), (side/2))	# location within pixel
    UyInPix[i] ~ dunif(-(side/2), (side/2)) 
    p[i] <- PerpendicularDistance.DS(Sx=Sx[s[i]], Sy=Sy[s[i]], xInPix=UxInPix[i], yInPix=UyInPix[i], z=z[i], p_0=p0, a_1 = alpha1, occ = occ[i], TL_data = lines.arr[1:85,1:6,1:K])
    y[i] ~ dbern(p[i])
  } #i
  
  N<-sum(z[1:M])
})


#################
### Load data ###
#################

load("RW_SCR_Data_Jan10B.RData")
load("RW_DS_Data_Jan10B.RData")

######################
### Initial values ###
######################

# Function for initial s, Upix, Ux, Uy
U.init <- function(nPix, M, K, y, y.x, y.y, dat){
  
  # initial activity centers
  si <- sample(1:nPix, M, replace=T)
  for(i in 1:nind){  #if animal ever observed, use its mean capture location as starting value
    meanX <-mean(as.numeric(y.x[i,]),na.rm=T)  
    meanY <-mean(as.numeric(y.y[i,]),na.rm=T)
    index <- which(sqrt((dat$x-meanX)^2+(dat$y-meanY)^2)==min(sqrt((dat$x-meanX)^2+(dat$y-meanY)^2)))	#which SS pixel is closest to mean?
    if(length(index)>1){		# if two pixels are equally close, randomly pick one
      index <- index[sample(1:length(index),1)]
    }
    si[i] <- index
  }
  
  # initial pixel containing locations each occasion
  UPix.st <- matrix(NA, M, K) # initial values when not detected
  UxInPix.st <- matrix(NA, M, K)
  UyInPix.st <- matrix(NA, M, K)
  for(i in 1:M){
    for(k in 1:K){
      # if detected, initial values stay as NA 
      if(y[i,k]==0){		# if not detected
        UPix.st[i,k] <- si[i] #use pixel of activity center
        UxInPix.st[i,k] <- 0
        UyInPix.st[i,k] <- 0
      }
    }
  }
  
  return(list(si, UPix.st, UxInPix.st, UyInPix.st))
}


# depth betas
bi0=runif(1,-5,5); bi1=runif(1,-5,5); bi2=runif(1,-5,5)
mui <- exp(bi0 + bi1*dat$sst + bi2*(dat$sst^2))*dat$Area
ENi <- sum(mui) # expected total number of individuals in state-space
while(M < ENi) { # make sure expected N is less than M
  bi0=runif(1,-5,5); bi1=runif(1,-5,5); bi2=runif(1,-5,5)
  mui <- exp(bi0 + bi1*dat$sst + bi2*(dat$sst^2))*dat$Area
  ENi <- sum(mui) # expected total number of individuals in state-space
  print(ENi)
}

DS.inits = function(ds.data, ds.constants){
  sigma = runif(1,0,3)
  hBeta = runif(1,0,5)
  psi = runif(1,0,1)
  z = rep(1,ds.constants$M)
  s = rep(NA, ds.constants$M)
  s[is.na(ds.data$s)] = sapply(1:sum(is.na(ds.data$s)), function(x) which(rmultinom(1, 1, rep(1/ds.constants$nPixels, ds.constants$nPixels))==1))
  occ = rep(NA, ds.constants$M)
  occ[is.na(ds.data$occ)] = sapply(1:sum(is.na(ds.data$occ)), function(x) which(rmultinom(1, 1, rep(1/ds.constants$K, ds.constants$K))==1))
  UxInPix = rep(NA, ds.constants$M) 
  UxInPix[is.na(ds.data$UxInPix)] = runif(sum(is.na(ds.data$UxInPix)), -ds.constants$side/2, ds.constants$side/2)
  UyInPix = rep(NA, ds.constants$M)
  UyInPix[is.na(ds.data$UyInPix)] = runif(sum(is.na(ds.data$UyInPix)), -ds.constants$side/2, ds.constants$side/2)
  
  return(list(sigma = sigma, hBeta = hBeta, psi = psi, z = z, s = s, UxInPix = UxInPix, UyInPix = UyInPix, occ = occ))
}

DS.Depth.inits = function(ds.data, ds.constants){
  sigma = runif(1,0,3)
  z = rep(1,ds.constants$M)
  s = rep(NA, ds.constants$M)
  s[is.na(ds.data$s)] = sapply(1:sum(is.na(ds.data$s)), function(x) which(rmultinom(1, 1, rep(1/ds.constants$nPixels, ds.constants$nPixels))==1))
  occ = rep(NA, ds.constants$M)
  occ[is.na(ds.data$occ)] = sapply(1:sum(is.na(ds.data$occ)), function(x) which(rmultinom(1, 1, rep(1/ds.constants$K, ds.constants$K))==1))
  UxInPix = rep(NA, ds.constants$M) 
  UxInPix[is.na(ds.data$UxInPix)] = runif(sum(is.na(ds.data$UxInPix)), -ds.constants$side/2, ds.constants$side/2)
  UyInPix = rep(NA, ds.constants$M)
  UyInPix[is.na(ds.data$UyInPix)] = runif(sum(is.na(ds.data$UyInPix)), -ds.constants$side/2, ds.constants$side/2)
  
  beta0 = runif(1,-3,3)
  beta1 = runif(1,-3,3)
  beta2 = runif(1,-3,3)
  while((K * sum(exp(beta0 + beta1 * ds.data$depth + beta2 * ds.data$depth^2) * ds.data$pixelArea)) > ds.constants$M){
    beta0 = runif(1,-3,3)
    beta1 = runif(1,-3,3)
    beta2 = runif(1,-3,3)
    
  }
  
  return(list(sigma = sigma, z = z, s = s, UxInPix = UxInPix, UyInPix = UyInPix, occ = occ,
              beta0 = beta0, beta1 = beta1, beta2 = beta2))
}

DS.parameters = c("sigma", "psi", "N")

DS = nimbleModel(code=DS.noCovar.Mod, name="DS", constants=DS.constants, data=DS.data, inits = DS.inits(DS.data, DS.constants) )
DSConfig = configureMCMC(DS, monitors=DS.parameters)
DSMCMC = buildMCMC(DSConfig)
CmodelDS = compileNimble(DS)
DSCompile = compileNimble(DSMCMC, project = DS)


n.iter = 20000
DSCompile$run(n.iter)
out = as.matrix(DSCompile$mvSamples)
results = array(dim = c(n.iter, dim(out)[2], n.chains))
results[,,1] = out
for(i in 2:n.chains){
  DmodelLS$setInits(DS.inits(DS.data, DS.constants))
  DSCompile$run(n.iter)
  out = as.matrix(DSCompile$mvSamples)
  results[,,i] = out
}

### Depth DS Model ###

DS.parameters = c("sigma", "psi", "N", "beta0", "beta1", "beta2")

DS = nimbleModel(code=DS.Depth.Mod, name="DS", constants=DS.constants, data=DS.data.depth, inits = DS.Depth.inits(DS.data.depth, DS.constants) )
DSConfig = configureMCMC(DS, monitors=DS.parameters)
DSMCMC = buildMCMC(DSConfig)
CmodelDS = compileNimble(DS)
DSCompile = compileNimble(DSMCMC, project = DS)

n.iter = 30000
DSCompile$run(n.iter)
out = as.matrix(DSCompile$mvSamples)
results = array(dim = c(n.iter, dim(out)[2], n.chains))
results[,,1] = out
for(i in 2:n.chains){
  DmodelLS$setInits(DS.inits(DS.data, DS.constants))
  DSCompile$run(n.iter)
  out = as.matrix(DSCompile$mvSamples)
  results[,,i] = out
}


# data for uniform scr model
# j.data loaded from file
# constants loaded from file
parameters <- c("N", "p0", "sigma", "move.alpha")

# initial values for model
n.chains = 3
initsList <- vector("list", n.chains)
y.x = matrix(j.data$Sx[j.data$UPix], ncol = ncol(j.data$UPix))
y.y = matrix(j.data$Sy[j.data$UPix], ncol = ncol(j.data$UPix))
dat = data.frame(x = j.data$Sx, y = j.data$Sy, Area = 4)
for(i in 1:n.chains){
  initU <- U.init(constants$nPixels, constants$M, constants$K, j.data$y, 
                  y.x, y.y, dat)
  l <- list(z=rep(1,constants$M),
            s = initU[1][[1]], 
            UPix = initU[2][[1]], 
            UxInPix = initU[3][[1]], 
            UyInPix = initU[4][[1]],
            p0 = runif(1), 
            psi = runif(1,0,1),
            sigma=runif(1,0,3),               # detection
            move.alpha=runif(1,0,0.5))       # movement
  initsList[[i]] <- l 
}


#Compile model
LS = nimbleModel(code = LatentState.Mod, name = "LS", constants = constants, data = j.data, inits = initsList[[1]])
LSConfig = configureMCMC(LS, monitors = parameters)
LSMCMC = buildMCMC(LSConfig)
CmodelLS = compileNimble(LS)
LSCompile = compileNimble(LSMCMC, project = LS)


n.iter = 30000
LSCompile$run(n.iter)
out = as.matrix(LSCompile$mvSamples)
results = array(dim = c(n.iter, dim(out)[2], n.chains))
results[,,1] = out
for(i in 2:n.chains){
  CmodelLS$setInits(initsList[[i]])
  LSCompile$run(n.iter)
  out = as.matrix(LSCompile$mvSamples)
  results[,,i] = out
}


### depth scr model ###

# data for uniform scr model
j.data = j.data.d # loaded from file
constants = constants.d # loaded from file
parameters <- c("N", "p0", "sigma", "move.alpha")

# initial values for model
n.chains = 3
initsList <- vector("list", n.chains)
y.x = matrix(j.data$Sx[j.data$UPix], ncol = ncol(j.data$UPix))
y.y = matrix(j.data$Sy[j.data$UPix], ncol = ncol(j.data$UPix))
dat = data.frame(x = j.data$Sx, y = j.data$Sy, Area = 4)
for(i in 1:n.chains){
  initU <- U.init(constants$nPixels, constants$M, constants$K, j.data$y, 
                  y.x, y.y, dat)
  
  b0 = runif(1,-5,5) 
  b1 = runif(1, -5, 5)
  b2 = runif(1, -5, 5)
  mui <- exp(b0 + b1 * j.data$depth + b2 * j.data$depth^2)*dat$Area
  ENi <- sum(mui) # expected total number of individuals in state-space (~150 for janb test time period)
  
  while(M < ENi) { # make sure expected N is less than M
    b0 = runif(1,-5,5) 
    b1 = runif(1, -5, 5)
    b2 = runif(1, -5, 5)
    mui <- exp(bi0)*dat$Area
    ENi <- sum(mui) # expected total number of individuals in state-space
  }
  
  l <- list(beta0 = b0,
            beta1 = b1,
            beta2 = b2,
            z=rep(1,constants$M),
            s = initU[1][[1]], 
            UPix = initU[2][[1]], 
            UxInPix = initU[3][[1]], 
            UyInPix = initU[4][[1]],
            p0 = runif(1), 
            psi = runif(1,0,1),
            sigma=runif(1,0,3),               # detection
            move.alpha=runif(1,0,0.5))       # movement
  initsList[[i]] <- l 
}


#Compile model
LS = nimbleModel(code = LatentState.Mod, name = "LS", constants = constants, data = j.data, inits = initsList[[1]])
LSConfig = configureMCMC(LS, monitors = parameters)
LSMCMC = buildMCMC(LSConfig)
CmodelLS = compileNimble(LS)
LSCompile = compileNimble(LSMCMC, project = LS)


n.iter = 30000
LSCompile$run(n.iter)
out = as.matrix(LSCompile$mvSamples)
results = array(dim = c(n.iter, dim(out)[2], n.chains))
results[,,1] = out
for(i in 1:n.chains){
  CmodelLS$setInits(initsList[[i]])
  LSCompile$run(n.iter)
  out = as.matrix(LSCompile$mvSamples)
  results[,,i] = out
}
