# Supplementary material for: Abundance estimation for line transect sampling: A comparison of distance sampling and spatial capture-recapture models
Source: PLoS One. 2021 May 28;16(5):e0252231. doi: 10.1371/journal.pone.0252231 (PMC8162584; doi:10.1371/journal.pone.0252231)
Supplement: S3 Appendix — (ZIP) [file pone.0252231.s003.zip › Appendix 3/Analyze_uniform_density_detection_histories.R]

###################################################################
## Nimble analysis of data simulated under uniform density model ##
###################################################################

library(nimble)
library(asbio)

##############################
## Initial Values Functions ##
##############################

initsSCR = function(data, constants){
  # input data and constants correspond to scrData and scrConstants from simulation function
  M = nrow(data$y)  # number of data augmented individuals
  K = ncol(data$y)  # number of occasions
  
  p0 = runif(1,0,1)               # detection probability at distance = 0 
  sigma = runif(1,0,3)            # detection scale 
  move.alpha = runif(1,0.001,1)   # movement from activity center scale -- precision, 1/variance
  psi = runif(1,0,1)              # probability of an individual being a member of the population
  z = rep(1,M)                    # population membership, 1 = in, 0 = out
  
  Sx = numeric(M)
  Sy = numeric(M)
  Ux = matrix(NA, nrow = M, ncol = K)
  Uy = matrix(NA, nrow = M, ncol = K)
  
  for(i in 1:M){
    # if an individual was seen, set initial activity center to the average of detection locations
    # else uniformly distribute activity center initial value 
    if(sum(data$y[i,]) > 0){
      Sx[i] = mean(data$Ux[i,], na.rm = T)
      Sy[i] = mean(data$Uy[i,], na.rm = T)
    } else{
      Sx[i] = runif(1, constants$xlim[1], constants$xlim[2])
      Sy[i] = runif(1, constants$ylim[1], constants$ylim[2])
    }
    # set u location initial values to the activity center initial value when an individual was not seen - avoids initialization errors
    for(k in 1:K){
      if(data$y[i,k] == 0){
        Ux[i,k] = Sx[i]
        Uy[i,k] = Sy[i]
      }
    }
  }
  
  return(list(p0 = p0, sigma = sigma, move.alpha = move.alpha, psi = psi, z = z, Sx = Sx, Sy = Sy, Ux = Ux, Uy = Uy))
}

initsDist = function(distData, distConstants, inf){ 
  # input data and constants correspond to distData and distConstants from simulation function
  # inf is true/false whether p0 is sampled from an informed beta distribution (true) or not/fixed (false)
  
  M.inside = distConstants$M.inside
  M.outside = distConstants$M.outside
  
  sigma = runif(1,0,3)                # detection scale
  psi = runif(1,0,1)                  # probability of an individual being a member of the population
  z.inside = rep(1,M.inside)          # population membership for individuals inside tansect endpoints
  z.outside = rep(1,M.outside)        # population membership for individuals outside transect endpoints                                
  
  # if an individual was not seen, sample initial value for distance to closest transect
  x.inside = numeric(M.inside)
  for (i in 1:M.inside){
    if(!is.na(distData$x.inside[i])){       
      x.inside[i] = NA
    } else {
      x.inside[i] = runif(1,0,1)
    }
  }
  
  x.outside = numeric(M.outside)
  for (i in 1:M.outside){
    if(!is.na(distData$x.outside[i])){       
      x.outside[i] = NA
    } else {
      x.outside[i] = runif(1,0,1)
    }
  }
  
  if(inf){
    p0 = runif(1,0,1)
  } else{
    p0 = 0.8  # change this to whatever the fixed value of p0 is in the model
  }
  
  return(list(p0 =p0, sigma = sigma, psi = psi, z.inside = z.inside, z.outside = z.outside, x.inside = x.inside, x.outside = x.outside))
}


########################
### Nimble functions ###
########################

# Create Nimble function to calculate detection probability given distance from U location to each line #
# colnames(TL_data) = c("x.start", "x.end", "y.start", "y.end", "slope", "intercept")
PerpendicularDistance <- nimbleFunction(
  run = function(z = double(0), alpha1 = double(0), p0 = double(0),
                 Ux = double(0), 	# X coordinate of U location
                 Uy = double(0),	# Y coordinate of U location
                 TL_data = double(2))	# matrix holding trackline data; columns: x-start, x-end, y-start, y-end, slope, intercept 
  {
    numLines <- dim(TL_data)[1]
    dist <- numeric(numLines, init = FALSE)   # will hold distance between u location and all transects
    
    # find coordinates of closest point on each line 
    # closest point on each line exists where a line traveling through u and perpendicular with the transect intersects the transect line or its continuation beyond its endpoints
    XonLine <- (Ux + (TL_data[,5] * Uy) - (TL_data[,5] * TL_data[,6])) / (TL_data[,5]^2 + 1)
    YonLine <- TL_data[,5] * XonLine + TL_data[,6]
    
    # caclulate the distance between the U location and the closest point on each survey line
    # if closest point occurs on the transect line, calculate distance to that point
    # else calculate the distance to the line's closest endpoint
    for(i in 1:numLines){
      if( (XonLine[i] >= TL_data[i,1] & XonLine[i] <= TL_data[i,2]) | (XonLine[i] <= TL_data[i,1] & XonLine[i] >= TL_data[i,2]) ){
        dist[i] <- sqrt((XonLine[i] - Ux)^2 + (YonLine[i] - Uy)^2)
      } else{
        dist[i] <- min(c(sqrt((TL_data[i,1] - Ux)^2 + (TL_data[i,3] - Uy)^2), sqrt((TL_data[i,2] - Ux)^2 + (TL_data[i,4] - Uy)^2)))
      }
    }
    
    # find the minimum of the distances
    minDist <- min(dist)
    
    # detection probability according to a half normal detection model
    p <- z * p0 * exp(-alpha1 * minDist * minDist)
    returnType(double(0))
    return(p)
  })


# Triangular distribution for abundance at transect endpoints in distance sampling model
dTriangle <- nimbleFunction(
  run = function(x = double(0), min = double(0), max = double(0), log = integer(0)){
    
    # min and max are the start and end of the detection distance interval to be evaluated
    # e.g. min = 0 and max = truncation distance
    
    slope = 2 * (max - min)
    intercept = min - (slope * min)
    
    if(x >= min & x <= max){
      logProb = log(intercept + slope * x)
    } else{
      logProb = log(0)
    }
    
    returnType(double(0))
    if(log){
      return(logProb)
    } else{
      return(exp(logProb))
    }
  })

rTriangle <- nimbleFunction(
  run = function(n = integer(0), min = double(0), max = double(0)){
    
    if(n != 1){
      print("rTriangle only allows n = 1; using n = 1")
    }
    dev = runif(1,0,1)
    
    slope = 2 * (max - min)
    intercept = min - (slope * min)
    
    # transform uniform 0-1 random number to triangular random number via triangular cdf
    rn = (-intercept + sqrt(intercept^2 + 2*slope*dev))/slope
    
    returnType(double(0))
    return(rn)
  })


################
## Model code ##
################

SCR.Mod <- nimbleCode({
  
  p0 ~ dunif(0, 1) 		# detection at distance 0 from trackline
  sigma ~ dunif(0, 3) 			# effect of distance on detection
  alpha1 <- 1/(2*(sigma^2))
  move.alpha ~ dunif(0, 4) 		# movement scale precision
  psi ~ dunif(0, 1)				# Prob individual is member of population
  
  for(i in 1:M) {
    z[i] ~ dbern(psi)				# sample whether individual is in population (z=1) or not (z=0)
    Sx[i] ~ dunif(xlim[1],xlim[2])  	# activity center x coord for individual i
    Sy[i] ~ dunif(ylim[1],ylim[2])	# activity center y coord for individual i
    
    for(k in 1:K){
      Ux[i,k] ~ dnorm(Sx[i], move.alpha)	# x coord of individual i during occasion k
      Uy[i,k] ~ dnorm(Sy[i], move.alpha)	# y coord of individual i during occasion k
      p[i,k] <- PerpendicularDistance(z = z[i], alpha1 = alpha1, p0 = p0, Ux = Ux[i,k], Uy = Uy[i,k], TL_data = lines.arr[,,k])	# detection probability 
      y[i,k] ~ dbern(p[i,k])			# sample whether individual was detected or not
    }
  }
  
  N <- sum(z[1:M])	# z = 1 for individuals in population; sum(z) is population size
})


dist.Mod <- nimbleCode({
  
  p0 <- 0.8 # fix p0 at simulating value
  
  psi ~ dunif(0,1)	          									# Prob individual is real (z=1)
  psi.outside <- psi * M.inside * area.outside / (M.outside * area.inside)	# constrain density to be the same within and outside transect endpoints
  sigma ~ dunif(0,3) 	        								# effect of distance on detection (detection function scale parameter)
  
  for(i in 1:M.inside){
    x.inside[i] ~ dunif(0,1)           # individual's minimum distance from transect; between 0 and 1/2*dist between survey lines
    z.inside[i] ~ dbern(psi)           # sample whether individual is in population (z=1) or not (z=0)
    y.inside[i] ~ dbern(mu.inside[i])  # was the indiv detected? y = 1 if detected, y = 0 if not
    p.inside[i] <- p0 * exp(-(x.inside[i]*x.inside[i])/(2*sigma*sigma))	# half normal detection function: g(x) = exp((-x^2)/(2*(sigma^2)))
    mu.inside[i] <- z.inside[i] * p.inside[i]        			# detection probability * population membership
  }
  
  for(i in 1:M.outside){
    x.outside[i] ~ dTriangle(0,1)		# triangular distribution; area increases linearly with distance from center of circle; density is uniform across area
    z.outside[i] ~ dbern(psi.outside)
    y.outside[i] ~ dbern(mu.outside[i])
    p.outside[i] <- p0 * exp(-(x.outside[i]*x.outside[i])/(2*sigma*sigma))
    mu.outside[i] <- z.outside[i] * p.outside[i]
  }
  
  N <- sum(z.inside[1:M.inside]) + sum(z.outside[1:M.outside])
})


dist.Mod.Infrmd <- nimbleCode({
  
  p0 ~ dbeta(12,3) # informed prior for p0, mean = 0.8, sd = 0.1
  # only difference from dist.Mod is that p0 is sampled from beta distribution and not fixed
  
  psi ~ dunif(0,1)	          									
  psi.outside <- psi * M.inside * area.outside / (M.outside * area.inside)	
  sigma ~ dunif(0,3) 	        								
  
  for(i in 1:M.inside){
    x.inside[i] ~ dunif(0,1)          
    z.inside[i] ~ dbern(psi)           
    y.inside[i] ~ dbern(mu.inside[i])  
    p.inside[i] <- p0 * exp(-(x.inside[i]*x.inside[i])/(2*sigma*sigma))	
    mu.inside[i] <- z.inside[i] * p.inside[i]        		
  }
  
  for(i in 1:M.outside){
    x.outside[i] ~ dTriangle(0,1)		
    z.outside[i] ~ dbern(psi.outside)
    y.outside[i] ~ dbern(mu.outside[i])
    p.outside[i] <- p0 * exp(-(x.outside[i]*x.outside[i])/(2*sigma*sigma))
    mu.outside[i] <- z.outside[i] * p.outside[i]
  }
  
  N <- sum(z.inside[1:M.inside]) + sum(z.outside[1:M.outside])
})


#################################
### Simulate and analyze data ###
#################################

data = simData(K=6, lsigma=log(2.5), p0=0.8, alpha1=4.5)


### SCR ###
SCR.model = nimbleModel(code=SCR.Mod, name="SCR.model", constants=data$scrConstants, data=data$scrData, inits = initsSCR(data$scrData, data$scrConstants))
SCRConfig = configureMCMC(SCR.model, monitors=paramsSCR)
SCRMCMC = buildMCMC(SCRConfig)
CmodelSCR = compileNimble(SCR.modle)
SCRCompile = compileNimble(SCRMCMC, project = SCR.model)

n.chains = 3
n.iter = 25000

t1 = Sys.time()
SCRCompile$run(n.iter)
out = as.matrix(SCRCompile$mvSamples)
scrOut = array(dim = c(dim(out), n.chains))
scrOut[,,1] = out
for(i in 2:n.chains){
  CmodelSCR$setInits(initsSCR(data$scrData, data$scrConstants))
  SCRCompile$run(n.iter, reset=TRUE)
  out = as.matrix(SCRCompile$mvSamples)
  scrOut[,,i] = out
}
t2 = Sys.time()
t2 - t1

### summarize results ###
# true/simulating values of parameters
sim.vals = data.frame(Params = c("N", "sigma", "move.alpha", "p0"), Vals = c(100, 1/3, 1/(2.5^2), 0.8))

smmry = matrix(nrow = dim(scrOut)[2], ncol = 7)
colnames(smmry) = c("Mean", "Median", "Prcntl.025", "Prcntl.975", "Rhat", "PostMSE", "PostBias")
rownames(smmry) = colnames(out)

burnin = 5000
r = (burnin+1):n.iter
while(burnin <= 15000){ # check convergence with increasing number of iterations discarded as burnin
  for(param in sim.vals$Params){ #for each parameter
    j = which(colnames(out) == param)
    smmry[j,1] = mean(scrOut[r,j,])                 # posterior mean
    smmry[j,2] = quantile(scrOut[r,j,], 0.5)        # posterior median
    smmry[j,3] = quantile(scrOut[r,j,], 0.025)      # posterior 2.5% 
    smmry[j,4] = quantile(scrOut[r,j,], 0.975)      # posterior 97.5%
    smmry[j,5] = R.hat(scrOut[r,j,], 0)             # r-hat
    smmry[j,6] = mean((scrOut[r,j,] - sim.vals[sim.vals$Params == param,]$Vals)^2)  # posterior mse
    smmry[j,7] = mean((scrOut[r,j,] - sim.vals[sim.vals$Params == param,]$Vals))    # posterior bias
  }
  if(any(smmry[,"Rhat"] >= 1.1)){
    burnin = burnin + 5000
    r = (burnin + 1):n.iter
  } else{
    break
  }
}

smmry


### DS ###
DS = nimbleModel(code=dist.Mod, name="DS", constants=data$distConstants, data=data$distData, inits = initsDist(data$distData, data$distConstants, inf = F))
DSConfig = configureMCMC(DS, monitors=paramsDist)
DSMCMC = buildMCMC(DSConfig)
CmodelDS = compileNimble(DS)
DSCompile = compileNimble(DSMCMC, project = DS)

t1 = Sys.time()
DSCompile$run(n.iter)
out = as.matrix(DSCompile$mvSamples)
distOut = array(dim = c(dim(out), n.chains))
distOut[,,1] = out
for(i in 2:n.chains){
  CmodelDS$setInits(initsDist(data$distData, data$distConstants, inf = F))
  DSCompile$run(n.iter, reset=TRUE)
  out = as.matrix(DSCompile$mvSamples)
  distOut[,,i] = out
}
t2 = Sys.time()
t2 - t1

### summarize results ###
# length of all transect lines surveyed (same transects surveyed each occasion)
surveyLength = data$scrConstants$K*sum(sqrt((data$scrData$lines.arr[,1,1] - data$scrData$lines.arr[,2,1])^2 + (data$scrData$lines.arr[,3,1] - data$scrData$lines.arr[,4,1])^2))

# truncation distance
surveyWidth = 1	# upper limit of x[i] ~ dunif(0, 1) in distance model code

# total area surveyed across occasions - recatngular area within endpoints = 2*truncation distance*survey length
  # semi-circle area outside endpoints (2 per transect = 1 circle per transect) = pi * truncation distance^2 (1) * number of lines surveyed each occasion * number of occasions 
surveyAreaDist = 2*surveyWidth*surveyLength + (data$scrConstants$K * pi * 10) 

# posterior of density = sum(z) / area sampled for each iteration 
Density = distOut[,1,]/(surveyAreaDist)

# area of SCR state space
Area = (data$scrConstants$xlim[2] - data$scrConstants$xlim[1])*(data$scrConstants$ylim[2] - data$scrConstants$ylim[1])

# extrapolate abundance across state space
Abundance = Density * Area

smmry = matrix(nrow = 2, ncol = 7)
colnames(smmry) = c("Mean", "Median", "Prcntl.025", "Prcntl.975", "Rhat", "PostMSE", "PostBias")
rownames(smmry) = colnames(out)[c(1,3)]

# summarze abundance and detection scale posteriors
burnin = 5000
r = (burnin+1):n.iter
while(burnin <= 15000){
  smmry[1,1] = mean(Abundance[r,])
  smmry[1,2] = quantile(Abundance[r,], 0.5)
  smmry[1,3] = quantile(Abundance[r,], 0.025)
  smmry[1,4] = quantile(Abundance[r,], 0.975)
  smmry[1,5] = R.hat(Abundance[r,], 0)
  smmry[1,6] = mean((Abundance[r,] - sim.vals[sim.vals$Params == "N",]$Vals)^2)
  smmry[1,7] = mean((Abundance[r,] - sim.vals[sim.vals$Params == "N",]$Vals))
  
  smmry[2,1] = mean(distOut[r,3,])
  smmry[2,2] = quantile(distOut[r,3,], 0.5)
  smmry[2,3] = quantile(distOut[r,3,], 0.025)
  smmry[2,4] = quantile(distOut[r,3,], 0.975)
  smmry[2,5] = R.hat(distOut[r,3,], 0)
  smmry[2,6] = mean((distOut[r,3,] - sim.vals[sim.vals$Params == "sigma",]$Vals)^2)
  smmry[2,7] = mean((distOut[r,3,] - sim.vals[sim.vals$Params == "sigma",]$Vals))
  
  if(any(smmry[,"Rhat"] >= 1.1)){
    burnin = burnin + 5000
    r = (burnin + 1):n.iter
  } else{
    break
  }
}
