# Supplementary material for: Abundance estimation for line transect sampling: A comparison of distance sampling and spatial capture-recapture models
Source: PLoS One. 2021 May 28;16(5):e0252231. doi: 10.1371/journal.pone.0252231 (PMC8162584; doi:10.1371/journal.pone.0252231)
Supplement: S3 Appendix — (ZIP) [file pone.0252231.s003.zip › Appendix 3/Simulate_linear_density_detection_histories.R]

#####################################################################################
## Data simulation function - simulate density as a function of spatial covariates ##
#####################################################################################

simData <- function(K, lsigma, p0, alpha1){
  
  ########################
  ### STATE SPACE DATA ###
  ########################
  
  # survey limits
  xlim_surveys = c(10,30)
  ylim_surveys = c(12,28)
  
  # state space limits for SCR
  xlim = c(0,40)  # really c(-2,38) for both of these now, but state space is represented by pixels and not continuous space here
  ylim = c(0,40)
  
  Area = (xlim[2]-xlim[1])*(ylim[2]-ylim[1])
  
  # northings and east/west endpoints for tracklines
  # 5 tracklines, 20 units long
  northings = seq(ylim_surveys[1],ylim_surveys[2],by=4)
  ew_bounds = c(xlim_surveys[1],xlim_surveys[2])
  
  # habitat is a grid with grid cell dimension of 4x4 units
  habitat = matrix(ncol = 4, nrow = 100)
  ycoords = seq(0, 36, by=4)
  xcoords = ycoords
  
  habitat[,1] = rep(xcoords,length(ycoords))
  r = 1:length(xcoords)
  for(i in 1:length(ycoords)){
    habitat[r,2] = ycoords[i]
    r = r + length(xcoords)
  }
  habitat[,3] = habitat[,1]/10	# covariate values are a function of the x-coordinate
  habitat[,4] = 1:nrow(habitat)	#  cell ID
  
  colnames(habitat) = c("x", "y", "covar", "ID")
  
  ###########################
  ### HABITAT AND DENSITY ###
  ###########################
  
  # beta parameters describing linear function between density and covariates
  beta0 = -4.459
  beta1 = 0.895
  
  # expected N (EN) across state space is 100 with these beta values
  
  # density in each cell
  D <- exp(beta0 + beta1*habitat[,"covar"])
  # expected number of activity centers in each cell
  mu <- D*(Area/nrow(habitat)) 
  # expected number of activity centers in state space
  EN = sum(mu)
  # standardized probability of activity center across cells
  pi.ac <- mu/sum(mu)
  
  #########################
  ### s AND u LOCATIONS ###
  #########################
  
  # population size to simulate
  N = 150
  s <- rep(NA, N)
  for(i in 1:N){
    s[i] <- which(rmultinom(1, 1, pi.ac) == 1)
  }
  
  #movement parameter; lsigma
  sigma.move <- exp(lsigma)
  move.alpha = 1/(2*sigma.move^2)
  
  #length of pixel side 
  side <- 4
  
  #distance matrix for pixels in state space, i.e., pairwise distance between centers of pixels
  distMat = matrix(NA, nrow(habitat), nrow(habitat))
  for(i in 1:nrow(habitat)) {
    distMat[i,] <- sqrt((habitat[i,"x"] - habitat[,"x"])^2 + (habitat[i,"y"] - habitat[,"y"])^2)
  }
  
  # pixel and coordinates of movement outcomes
  UPix <- matrix(NA, N, K)
  Ux <- matrix(NA, N, K)
  Uy <- matrix(NA, N, K)
  for(i in 1:N){
    # Pixel containing U location is a multinomial based on distance from activity center and habitat covariates
    pix.dist <- distMat[s[i],] #distance between activity center and all pixels in state space
    pix.mu <- exp((-move.alpha * pix.dist^2) + beta1*habitat[,"covar"]) # intensity of movement function at each pixel
    pix.pi <- pix.mu/sum(pix.mu) # make intensity function into a pmf; standardize to sum to 1
    for(k in 1:K){
      UPix[i,k] <- which(rmultinom(1, 1, pix.pi) == 1) #pixel containing U location
      # Actual location is Uniform within cell
      Ux[i,k] <- runif(1, -(side/2), (side/2)) + habitat[UPix[i,k],"x"]
      Uy[i,k] <- runif(1, -(side/2), (side/2)) + habitat[UPix[i,k],"y"]
    }
  }
  
  
  #############################
  ### DETECTION PROBABILITY ###
  #############################
  
  # treat surveys as contnuous horizontal lines between eastern and western most points
  # find the shortest distance between u movement outcome and between transect lines
  # min.d holds these shortest distances
  min.d = matrix(nrow=N, ncol=K)
  ytr = seq(ylim_surveys[1],ylim_surveys[2],by=4)
  northings = ytr
  ew_bounds = c(xlim_surveys[1],xlim_surveys[2])
  for(i in 1:N){
    for(k in 1:K){
      if(Ux[i,k] >= xlim_surveys[1] & Ux[i,k] <= xlim_surveys[2]){
        ### if U is within east west boundaries, 
        # min distance is min of distances between survey line northings and U
        min.d[i,k] = min(abs(northings - Uy[i,k]))
      } else {
        ### if U is outside east west boundaries,
        # min distance is distance to from U to end point of line with closest northing
        closest_northing = northings[which(abs(northings - Uy[i,k]) == min(abs(northings - Uy[i,k])))]
        min.d[i,k] = min(sapply(ew_bounds, function(z) sqrt((z-Ux[i,k])^2 + (closest_northing-Uy[i,k])^2)))
      }										
    }
  }
  
  
  # detection probability
  p <- matrix(NA, N, K) #to store detection probs
  for(i in 1:N){ # Loop over individuals
    for(k in 1:K){ # Loop over occasions
      dms <- min.d[i,k]
      p[i,k] <- p0*exp(-alpha1*dms*dms)
    } #k
  } #i
  
  
  #########################
  ### ENCOUNTER HISTORY ###
  #########################
  
  #observations
  yall <- matrix(NA, N, K) #to store detections
  y.x <- matrix(NA, N, K) #to store observed locations
  y.y <- matrix(NA, N, K) #to store observed locations
  for(i in 1:N){ # Loop over individuals
    for(k in 1:K){ # Loop over occasions
      yall[i,k] <- rbinom(1, 1, p[i,k])
      if (yall[i,k]==1) { #if detected, save locations
        y.x[i,k] <- Ux[i,k]
        y.y[i,k] <- Uy[i,k]
      } #if
    } #k
  } #i
  
  y = yall
  
  ##############################
  ### FORMAT DATA FOR MODELS ###
  ##############################
  
  ### distance sampling data ###
  ds.data = min.d[y==1]
  ds.data.inside = min.d[y==1 & Ux >= min(xlim_surveys) & Ux <= max(xlim_surveys)]
  ds.data.outside = min.d[y==1 & (Ux <= min(xlim_surveys) | Ux >= max(xlim_surveys))]
  
  # site/pixel look-up tables
  site.tab.in = matrix(NA, 25*K, 4)
  colnames(site.tab.in) = c("SiteID", "X", "Y", "Habitat")
  site.tab.in[,1] = 1:nrow(site.tab.in)
  site.tab.in[,2] = rep(sapply(northings, function(x) rep(x, 5)), K)		
  site.tab.in[,3] = rep(rep(northings,5), K)
  site.tab.in[,4] = site.tab.in[,2]/10  
  
  site.tab.out = matrix(NA, 10*K, 4)
  colnames(site.tab.out) = c("SiteID", "X", "Y", "Habitat")
  site.tab.out[,1] = 1:nrow(site.tab.out)
  site.tab.out[,2] = rep(c(rep(8,5), rep(32, 5)), K)
  site.tab.out[,3] = rep(rep(northings, 2), K)
  site.tab.out[,4] = site.tab.out[,2]/10  
  
  site.tab.unsampled = matrix(NA, nrow(habitat) * K - (nrow(site.tab.in) + nrow(site.tab.out)), 4)
  site.tab.unsampled[,1] = 1:nrow(site.tab.unsampled)
  site.tab.unsampled[,2] = rep(habitat[-c(which(habitat[,1] %in% site.tab.in[,2] & habitat[,2] %in% site.tab.in[,3]), which(habitat[,1] %in% site.tab.out[,2] & habitat[,2] %in% site.tab.out[,3])),1], K)
  site.tab.unsampled[,3] = rep(habitat[-c(which(habitat[,1] %in% site.tab.in[,2] & habitat[,2] %in% site.tab.in[,3]), which(habitat[,1] %in% site.tab.out[,2] & habitat[,2] %in% site.tab.out[,3])),2], K)
  site.tab.unsampled[,4] = site.tab.unsampled[,2]/10  
  
  pixels.in = UPix[y==1 & Ux >= min(xlim_surveys) & Ux <= max(xlim_surveys)]
  pixels.out = UPix[y==1 & (Ux <= min(xlim_surveys) | Ux >= max(xlim_surveys))]
  
  K.in = which(y==1 & Ux >= min(xlim_surveys) & Ux <= max(xlim_surveys), arr.ind=T)[,"col"]
  K.out = which(y==1 & (Ux < min(xlim_surveys) | Ux > max(xlim_surveys)), arr.ind=T)[,"col"]
  
  habitat.inside = habitat[pixels.in,3]
  habitat.outside = habitat[pixels.out,3]
  
  # pixel data associated with each detection
  site.inside = sapply(1:length(K.in), function(x) which(site.tab.in[,2] == habitat[pixels.in[x],1] & site.tab.in[,3] == habitat[pixels.in[x],2])[K.in[x]])
  site.outside = sapply(1:length(K.out), function(x) which(site.tab.out[,2] == habitat[pixels.out[x],1] & site.tab.out[,3] == habitat[pixels.out[x],2])[K.out[x]])	
  
  M.inside = 200 * K
  M.outside = 75 * K
  
  ds.data.inside.y = c(rep(1, length(ds.data.inside)), rep(0, M.inside - length(ds.data.inside)))
  ds.data.outside.y = c(rep(1, length(ds.data.outside)), rep(0, M.outside - length(ds.data.outside)))
  ds.data.inside = c(ds.data.inside, rep(NA, M.inside - length(ds.data.inside)))
  ds.data.outside = c(ds.data.outside, rep(NA, M.outside - length(ds.data.outside)))
  ds.data.site.inside = c(site.inside, rep(NA, M.inside - length(site.inside)))
  ds.data.site.outside = c(site.outside, rep(NA, M.outside - length(site.outside)))
  
  ### SCR data ###
  #remove individuals never detected
  missed <- which(rowSums(yall)==0)
  y <- yall[-missed,]
  y.x <- y.x[-missed,]
  y.y <- y.y[-missed,]
  y.Pix <- UPix[-missed,]
  
  # data augmented capture histories
  nind <- dim(y)[1] #number indiviudals detected
  M = 300
  # add all zero encounter histories; M is the upper limit for the model's estimation of abundance
  y <- rbind(y, matrix(0, nrow=(M-nrow(y)), ncol=ncol(y)))
  y.x <- rbind(y.x, matrix(NA, nrow=M-nind, ncol=ncol(y.x)))
  y.y <- rbind(y.y, matrix(NA, nrow=M-nind, ncol=ncol(y.y)))
  
  # pixel and locations of detections
  UPix.dat <- matrix(NA, M, K)
  UxInPix.dat <- matrix(NA, M, K)
  UyInPix.dat <- matrix(NA, M, K)
  for(i in 1:M){
    for(k in 1:K){
      if(y[i,k]==1){		# if detected
        #UPix.dat is y.Pix
        #UxInPix.dat and UyInPix.dat are coordinates relative to the center of pixel UPix.dat
        UPix.dat[i,k] <- which(sqrt((habitat[,"x"]-y.x[i,k])^2 + (habitat[,"y"]-y.y[i,k])^2)==min(sqrt((habitat[,"x"]-y.x[i,k])^2 + (habitat[,"y"]-y.y[i,k])^2)))	#which U pixel is closest
        UxInPix.dat[i,k] <- y.x[i,k] - habitat[,"x"][UPix.dat[i,k]]
        UyInPix.dat[i,k] <- y.y[i,k] - habitat[,"y"][UPix.dat[i,k]]
      }
    }
  }
  
  
  # survey line data
  tlines <- matrix(NA, length(ytr), 6) 
  colnames(tlines) = c("x.start", "x.end", "y.start", "y.end", "slope", "intercept")
  for(n in 1:length(ytr)){ # Loop over transect lines
    tlines[n,1:4] <- c(xlim_surveys[1], xlim_surveys[2], ytr[n], ytr[n]) #x.start, x.end, y.start, y.end
    tlines[n,5] <- (tlines[n,4] - tlines[n,3]) / (tlines[n,2] - tlines[n,1]) #slope = rise/run
    tlines[n,6] <- tlines[n,3] - (tlines[n,1]*tlines[n,5]) #intercept = y.start -x.start*slope
  }
  lines.arr <- array(tlines, dim=c(dim(tlines), K))
  colnames(lines.arr) = c("x.start", "x.end", "y.start", "y.end", "slope", "intercept")
  

  # needed for fixing density to be equal at the ends of the line transects in distance sampling
  # area inside endpoints is area of surveyed rectangles around each transect line; rectangle bounded by endpoint coordinates, truncation distance = 2
  # area outside endpoints is area of semi-circles outside of endpoints (2 semi-circles per line), truncation distance = 2
  area.inside = 2 * 2 * sum(sapply(1:dim(lines.arr)[3], function(k) sapply(1:dim(lines.arr)[1], function(tl) sqrt((lines.arr[tl,1,k] - lines.arr[tl,2,k])^2 + (lines.arr[tl,3,k] - lines.arr[tl,4,k])^2))))
  area.outside = dim(lines.arr)[1] * dim(lines.arr)[3] * 2^2 * pi
  
  scrConstants = list(K=K, M=M, nPixels=nrow(habitat), side = side)
  scrData = list(y=y, Sx=habitat[,"x"], Sy=habitat[,"y"], habitat=habitat[,"covar"], pixelArea=rep(side^2, nrow(habitat)),
                 distMat=distMat, UPix=UPix.dat, UxInPix=UxInPix.dat, UyInPix=UyInPix.dat, lines.arr=lines.arr)
  distConstants = list(M.inside = M.inside, M.outside = M.outside, 
                       nSitesIn = nrow(site.tab.in), nSitesOut = nrow(site.tab.out), 
                       nSitesUnsampled = nrow(site.tab.unsampled), K = K)	
  distData = list(x.inside = ds.data.inside, x.outside = ds.data.outside, 
                  y.inside = ds.data.inside.y, y.outside = ds.data.outside.y,
                  site.inside = ds.data.site.inside, site.outside = ds.data.site.outside,
                  habitat.in = site.tab.in[,4], habitat.out = site.tab.out[,4], 
                  habitat.unsampled = site.tab.unsampled[,4],
                  AreaRatio = pi/2/4)
  trueLocs = list(Ux = Ux, Uy = Uy)
  
  return(list(scrConstants = scrConstants, scrData = scrData, distConstants = distConstants, distData = distData, trueLocs = trueLocs, UPix = UPix))
}
