# Supplementary material for: Abundance estimation for line transect sampling: A comparison of distance sampling and spatial capture-recapture models
Source: PLoS One. 2021 May 28;16(5):e0252231. doi: 10.1371/journal.pone.0252231 (PMC8162584; doi:10.1371/journal.pone.0252231)
Supplement: S3 Appendix — (ZIP) [file pone.0252231.s003.zip › Appendix 3/Simulate_uniform_density_detection_histories.R]

#########################################################
## Data simulation function - simulate uniform density ##
#########################################################

simData <- function(K, p0){
  
  ########################
  ### STATE SPACE DATA ###
  ########################
  
  # limits for line transect surveys
  xlim_surveys = c(10,30)
  ylim_surveys = c(11,29)
  
  # state space limits for SCR
  xlim = c(0,40)
  ylim = c(0,40)
  
  # Area of SCR state space
  Area = (xlim[2]-xlim[1])*(ylim[2]-ylim[1])
  
  # northings and east/west endpoints for tracklines
  # 10 horizontal tracklines, 20 units long
  northings = seq(ylim_surveys[1],ylim_surveys[2],by=2)
  ew_bounds = c(xlim_surveys[1],xlim_surveys[2])
  
  ##############################################################
  ### s (activity center) AND u (movement outcome) LOCATIONS ###
  ##############################################################
  
  # population size to simulate
  N = 100
  # activity center locations
  s <- cbind(runif(N, xlim[1], xlim[2]), runif(N, ylim[1], ylim[2]))
  
  # movement scale parameter
  sigma.move = 2.5
  
  # actual location on each occasion
  Ux <- matrix(NA, N, K)
  Uy <- matrix(NA, N, K)
  for(i in 1:N){ # Loop over individuals
    Ux[i,] <- rnorm(K, s[i,1], sigma.move)
    Uy[i,] <- rnorm(K, s[i,2], sigma.move)
  }
  
  #############################
  ### DETECTION PROBABILITY ###
  #############################
  
  # treat surveys as contnuous horizontal lines between eastern and western most points
  # find the shortest distance between u movement outcome and between transect lines
  # min.d holds these shortest distances
  min.d = matrix(nrow=N, ncol=K)
  for(i in 1:N){
    for(k in 1:K){
      if(Ux[i,k] >= xlim_surveys[1] & Ux[i,k] <= xlim_surveys[2]){
        ### if U is within east-west boundaries, 
        # min distance is min of distances between survey line northings and U
        min.d[i,k] = min(abs(northings - Uy[i,k]))
      } else {
        ### if U is outside east west boundaries,
        # min distance is distance from U to closest end point of line with closest northing
        closest_northing = northings[which(abs(northings - Uy[i,k]) == min(abs(northings - Uy[i,k])))]
        min.d[i,k] = min(sqrt((ew_bounds-Ux[i,k])^2 + (closest_northing-Uy[i,k])^2))
      }										
    }
  }
  
  # detection probability scale
  alpha1 = 4.5 # = 1/(2 * (1/3)^2) -> 1/3 is sigma.det
  # detection probability
  p <- p0*exp(-alpha1*min.d*min.d)
  
  #########################
  ### ENCOUNTER HISTORY ###
  #########################
  
  # observations
  y <- matrix(NA, N, K) #to store detections
  y.x <- matrix(NA, N, K) #to store observed locations x-coord
  y.y <- matrix(NA, N, K) #to store observed locations y-coord
  for(i in 1:N){ # Loop over individuals
    for(k in 1:K){ # Loop over occasions
      y[i,k] <- rbinom(1, 1, p[i,k])      # only change for double observer design is rbinom(1,2,p[i,k]); if(y[i,k] > 0){...}
      if (y[i,k]==1) { #if detected, save locations
        y.x[i,k] <- Ux[i,k]
        y.y[i,k] <- Uy[i,k]
      } #if
    } #k
  } #i
  
  ##############################
  ### FORMAT DATA FOR MODELS ###
  ##############################
  
  ### distance sampling data ###
  ds.data = min.d[y==1]
  # separate data that will be modeled with uniform distribution (inside) from triangular distribution (outside)
  ds.data.inside = min.d[y==1 & Ux >= min(xlim_surveys) & Ux <= max(xlim_surveys)]
  ds.data.outside = min.d[y==1 & (Ux <= min(xlim_surveys) | Ux >= max(xlim_surveys))]
  
  # data augmentation
  M.inside = 150*K
  M.outside = 50*K
  ds.data.inside.y = c(rep(1, length(ds.data.inside)), rep(0, M.inside - length(ds.data.inside)))     # y=1 means detected; y=0 means not detected
  ds.data.outside.y = c(rep(1, length(ds.data.outside)), rep(0, M.outside - length(ds.data.outside)))
  ds.data.inside = c(ds.data.inside, rep(NA, M.inside - length(ds.data.inside)))
  ds.data.outside = c(ds.data.outside, rep(NA, M.outside - length(ds.data.outside)))
  
  ### Spatial capture recapture data ###
  #remove individuals never detected
  missed <- which(rowSums(y)==0)
  y <- y[-missed,]
  y.x <- y.x[-missed,]
  y.y <- y.y[-missed,]
  
  # data augmented capture histories
  nind <- dim(y)[1] #number indiviudals detected
  M = 200
  # add all zero encounter histories; M is the upper limit for the model's estimation of abundance
  y <- rbind(y, matrix(0, nrow=(M-nrow(y)), ncol=ncol(y)))
  y.x <- rbind(y.x, matrix(NA, nrow=M-nind, ncol=ncol(y.x)))
  y.y <- rbind(y.y, matrix(NA, nrow=M-nind, ncol=ncol(y.y)))
  
  # survey line data
  tlines <- matrix(NA, length(ytr), 6) 
  colnames(tlines) = c("x.start", "x.end", "y.start", "y.end", "slope", "intercept")
  for(n in 1:length(ytr)){ # Loop over transect lines
    tlines[n,1:4] <- c(xlim_surveys[1], xlim_surveys[2], ytr[n], ytr[n]) #x.start, x.end, y.start, y.end
    tlines[n,5] <- (tlines[n,4] - tlines[n,3]) / (tlines[n,2] - tlines[n,1]) #slope = rise/run
    tlines[n,6] <- tlines[n,3] - (tlines[n,1]*tlines[n,5]) #intercept = y.start -x.start*slope
  }
  lines.arr <- array(tlines, dim=c(dim(tlines), K))
  colnames(lines.arr) = c("x.start", "x.end", "y.start", "y.end", "slope", "intercept")
  
  # needed for fixing density to be equal at the ends of the line transects in distance sampling
  # area inside endpoints is area of surveyed rectangles around each transect line; rectangle bounded by endpoint coordinates, truncation distance = 1
  # area outside endpoints is area of semi-circles outside of endpoints (2 semi-circles per line), truncation distance = 1
  area.inside = 2 * 1 * sum(sapply(1:dim(lines.arr)[3], function(k) sapply(1:dim(lines.arr)[1], function(tl) sqrt((lines.arr[tl,1,k] - lines.arr[tl,2,k])^2 + (lines.arr[tl,3,k] - lines.arr[tl,4,k])^2))))
  area.outside = dim(lines.arr)[1] * dim(lines.arr)[3] * 1^2 * pi
  
  # package data for Nimble analysis
  scrConstants = list(K=K, M=M, xlim=xlim, ylim=ylim)
  scrData = list(y=y, Ux=y.x, Uy=y.y, lines.arr=lines.arr)
  distConstants = list(M.inside = M.inside, M.outside = M.outside)	
  distData = list(x.inside = ds.data.inside, y.inside = ds.data.inside.y, x.outside = ds.data.outside, y.outside = ds.data.outside.y, area.inside = area.inside, area.outside = area.outside)	#, Area = Area, trunc_dist = trunc_dist, surveyArea = surveyArea)
  trueLocs = list(Ux = Ux, Uy = Uy)
  
  return(list(scrConstants = scrConstants, scrData = scrData, distConstants = distConstants, distData = distData, trueLocs = trueLocs))
}
